# Supplementary material for: LRP4 ‐Related Lethal Syndromic Form of Syndactyly in Limousin Cattle
Source: Anim Genet. 2026 Mar 19;57(2):e70090. doi: 10.1002/age.70090 (PMC13001133; doi:10.1002/age.70090)
Supplement: Supplementary file 2 — Table S1: Detailed description of the private homozygous protein‐changing variants in the Limousin calf affected by a lethal syndromic form of syndactyly with obligate carrier parents and their frequencies in the global control cohort. [file AGE-57-0-s002.xlsx]

## Sheet: Table S1
Table S1. Detailed description of the private homozygous protein-changing variants in the Limousin calf affected by a lethal syndromic form of syndactyly with obligate carrier parents and their frequencies in the global control cohort.
												1000 Bull Genome Project Cohort
#CHROM	POS	REF	ALT	EFFECT	IMPACT	GENE	FEATURE	FEATUREID	BIOTYPE	HGVS_C	HGVS_P	count ref/ref	count ref/var	count var/var
15	76826546	C	A	missense_variant	MODERATE	LRP4	transcript	NM_001077843.1	protein_coding	c.170G>T	p.Cys57Phe	5116	0	0
15	81865129	G	A	missense_variant	MODERATE	LPXN	transcript	NM_001025082.1	protein_coding	c.293C>T	p.Ala98Val	5072	13	0
18	47916936	G	A	missense_variant	MODERATE	SIPA1L3	transcript	XM_024979038.2	protein_coding	c.49G>A	p.Gly17Ser	4911	7	0
21	67038527	C	T	missense_variant	MODERATE	WDR20	transcript	NM_001191156.2	protein_coding	c.1184C>T	p.Ser395Leu	4814	3	0
21	67222229	G	A	missense_variant	MODERATE	TECPR2	transcript	NM_001192690.1	protein_coding	c.3670G>A	p.Val1224Ile	5030	6	0
3	32146736	G	A	missense_variant	MODERATE	LOC101903127	transcript	XM_024989854.1	protein_coding	c.101C>T	p.Ala34Val	5052	48	0
6	37193639	C	A	missense_variant	MODERATE	FAM184B	transcript	XM_002688146.7	protein_coding	c.2348G>T	p.Ser783Ile	5032	19	0
