# Supplementary material for: LRP4 ‐Related Lethal Syndromic Form of Syndactyly in Limousin Cattle
Source: Anim Genet. 2026 Mar 19;57(2):e70090. doi: 10.1002/age.70090 (PMC13001133; doi:10.1002/age.70090)
Supplement: Supplementary file 3 — Table S2: Detailed description and classification of the identified LRP4 missense variant. [file AGE-57-0-s001.xlsx]

## Sheet: Table S2
Table S2. Detailed description and classification of the identified LRP4 missense variant.
												MutPred2 suite showing pathogenicity prediction score	Variant pathogenicity classification based on Boeykens et al, 2024 and Richards et al, 2015
#CHROM	POS	REF	ALT	QUAL	IMPACT	GENE	FEATURE	FEATUREID	BIOTYPE	HGVS_C	HGVS_P	and a ranked list of potentially affected molecular mechanisms	Classification	Detected criteria
15	76826546	C	A	missense_variant	MODERATE	LRP4	transcript	NM_001077843.1	protein_coding	c.170G>T	p.Cys57Phe	score 0.949	Pathogenic	PS3, PS4, PM1, PP1, PP3
												Altered Metal binding (Pr = 0.30| P = 0.01)
												Loss of Disulfide linkage at C57 (Pr = 0.17 | P = 0.03)
												altered Transmembrane protein (Pr = 0.17 | P = 0.03)
